# Supplementary material for: The Role of Endometrial Microbiota in the Pathogenesis of Chronic Endometritis: A Systematic Review and Meta-Analysis
Source: Biomedicines. 2026 Apr 10;14(4):871. doi: 10.3390/biomedicines14040871 (PMC13113279; doi:10.3390/biomedicines14040871)
Supplement: Supplementary file 1 [file biomedicines-14-00871-s001.zip]

Archive with 2 entries (2 files):
- biomedicines-4162308-supplementary (2).pdf
- PRISMA_Checklist_CE_Mirkobiom.pdf
